# Supplementary material for: Anticancer Activity of Plant Tocotrienols, Fucoxanthin, Fucoidan, and Polyphenols in Dietary Supplements
Source: Nutrients. 2024 Dec 11;16(24):4274. doi: 10.3390/nu16244274 (PMC11678266; doi:10.3390/nu16244274)
Supplement: Supplementary file 1 [file nutrients-16-04274-s001.zip]

Archive with 1 entries (1 files):
- nutrients-3275168-supplementary.pdf
